# Supplementary material for: Drying Route Influences Matrix Organization, Reconstitution, Flowability and Selected Phytochemical Indicators of Apricot Powder
Source: Foods. 2026 Jul 10;15(14):2455. doi: 10.3390/foods15142455 (PMC13407703; doi:10.3390/foods15142455)
Supplement: Supplementary file 1 [file foods-15-02455-s001.zip]

Archive with 1 entries (1 files):
- foods-4386266-supplementary.pdf
